# Supplementary material for: Assessment of the Diagnostic Performance and Clinical Impact of AI in Hepatic Steatosis: Systematic Review and Meta-Analysis
Source: J Med Internet Res. 2026 Jan 13;28:e78310. doi: 10.2196/78310 (PMC12798848; doi:10.2196/78310)
Supplement: Checklist 2 [file jmir-v28-e78310-s003.xlsx]

## Sheet: Sheet1
Characteristics of studies
Characteristics of included studies
Acharya et al,2016
Patient Selection
A. Risk of Bias
Patient Sampling
Was a consecutive or random sample of patients enrolled?
Unclear
Was a case-control design avoided?
No
Did the study avoid inappropriate exclusions?
Yes
Could the selection of patients have introduced bias?
High risk
B. Concerns regarding applicability
Patient characteristics and setting
Are there concerns that the included patients and setting do not match the review question?
Low concern
Index Test
Index tests
All tests
A. Risk of Bias
Were the index test results interpreted without knowledge of the results of the reference standard?
Yes
If a threshold was used, was it pre-specified?
Yes
Could the conduct or interpretation of the index test have introduced bias?
Low risk
B. Concerns regarding applicability
Are there concerns that the index test, its conduct, or interpretation differ from the review question?
Low concern
Reference Standard
A. Risk of Bias
Target condition and reference standard(s)
Is the reference standards likely to correctly classify the target condition?
Unclear
Were the reference standard results interpreted without knowledge of the results of the index tests?
Yes
Could the reference standard, its conduct, or its interpretation have introduced bias?
Unclear risk
B. Concerns regarding applicability
Are there concerns that the target condition as defined by the reference standard does not match the question?
Low concern
Flow and Timing
A. Risk of Bias
Flow and timing
Was there an appropriate interval between index test and reference standard?
Unclear
Did all patients receive the same reference standard?
Yes
Were all patients included in the analysis?
Yes
Could the patient flow have introduced bias?
Low risk
Notes
Notes
Alshagathrh et al,2023
Patient Selection
A. Risk of Bias
Patient Sampling
Was a consecutive or random sample of patients enrolled?
No
Was a case-control design avoided?
Yes
Did the study avoid inappropriate exclusions?
Yes
Could the selection of patients have introduced bias?
High risk
B. Concerns regarding applicability
Patient characteristics and setting
Are there concerns that the included patients and setting do not match the review question?
Low concern
Index Test
Index tests
All tests
A. Risk of Bias
Were the index test results interpreted without knowledge of the results of the reference standard?
Yes
If a threshold was used, was it pre-specified?
Yes
Could the conduct or interpretation of the index test have introduced bias?
Low risk
B. Concerns regarding applicability
Are there concerns that the index test, its conduct, or interpretation differ from the review question?
Low concern
Reference Standard
A. Risk of Bias
Target condition and reference standard(s)
Is the reference standards likely to correctly classify the target condition?
Yes
Were the reference standard results interpreted without knowledge of the results of the index tests?
Yes
Could the reference standard, its conduct, or its interpretation have introduced bias?
Unclear risk
B. Concerns regarding applicability
Are there concerns that the target condition as defined by the reference standard does not match the question?
Unclear concern
Flow and Timing
A. Risk of Bias
Flow and timing
Was there an appropriate interval between index test and reference standard?
Yes
Did all patients receive the same reference standard?
Yes
Were all patients included in the analysis?
Yes
Could the patient flow have introduced bias?
Low risk
Notes
Notes
Byraet al,2018
Patient Selection
A. Risk of Bias
Patient Sampling
Was a consecutive or random sample of patients enrolled?
Yes
Was a case-control design avoided?
Yes
Did the study avoid inappropriate exclusions?
No
Could the selection of patients have introduced bias?
High risk
B. Concerns regarding applicability
Patient characteristics and setting
Are there concerns that the included patients and setting do not match the review question?
Unclear concern
Index Test
Index tests
All tests
A. Risk of Bias
Were the index test results interpreted without knowledge of the results of the reference standard?
Yes
If a threshold was used, was it pre-specified?
Yes
Could the conduct or interpretation of the index test have introduced bias?
Low risk
B. Concerns regarding applicability
Are there concerns that the index test, its conduct, or interpretation differ from the review question?
Low concern
Reference Standard
A. Risk of Bias
Target condition and reference standard(s)
Is the reference standards likely to correctly classify the target condition?
Yes
Were the reference standard results interpreted without knowledge of the results of the index tests?
Yes
Could the reference standard, its conduct, or its interpretation have introduced bias?
Low risk
B. Concerns regarding applicability
Are there concerns that the target condition as defined by the reference standard does not match the question?
Low concern
Flow and Timing
A. Risk of Bias
Flow and timing
Was there an appropriate interval between index test and reference standard?
Yes
Did all patients receive the same reference standard?
Yes
Were all patients included in the analysis?
Yes
Could the patient flow have introduced bias?
Low risk
Notes
Notes
Chen et al,2020
Patient Selection
A. Risk of Bias
Patient Sampling
Was a consecutive or random sample of patients enrolled?
Yes
Was a case-control design avoided?
Yes
Did the study avoid inappropriate exclusions?
Yes
Could the selection of patients have introduced bias?
Unclear risk
B. Concerns regarding applicability
Patient characteristics and setting
Are there concerns that the included patients and setting do not match the review question?
Low concern
Index Test
Index tests
All tests
A. Risk of Bias
Were the index test results interpreted without knowledge of the results of the reference standard?
Yes
If a threshold was used, was it pre-specified?
Yes
Could the conduct or interpretation of the index test have introduced bias?
Low risk
B. Concerns regarding applicability
Are there concerns that the index test, its conduct, or interpretation differ from the review question?
Low concern
Reference Standard
A. Risk of Bias
Target condition and reference standard(s)
Is the reference standards likely to correctly classify the target condition?
Yes
Were the reference standard results interpreted without knowledge of the results of the index tests?
Yes
Could the reference standard, its conduct, or its interpretation have introduced bias?
Low risk
B. Concerns regarding applicability
Are there concerns that the target condition as defined by the reference standard does not match the question?
Low concern
Flow and Timing
A. Risk of Bias
Flow and timing
Was there an appropriate interval between index test and reference standard?
Yes
Did all patients receive the same reference standard?
Yes
Were all patients included in the analysis?
Yes
Could the patient flow have introduced bias?
Low risk
Notes
Notes
Cherchi et al,2021
Patient Selection
A. Risk of Bias
Patient Sampling
Was a consecutive or random sample of patients enrolled?
Unclear
Was a case-control design avoided?
Yes
Did the study avoid inappropriate exclusions?
Unclear
Could the selection of patients have introduced bias?
High risk
B. Concerns regarding applicability
Patient characteristics and setting
Are there concerns that the included patients and setting do not match the review question?
High concern
Index Test
Index tests
All tests
A. Risk of Bias
Were the index test results interpreted without knowledge of the results of the reference standard?
Unclear
If a threshold was used, was it pre-specified?
Unclear
Could the conduct or interpretation of the index test have introduced bias?
High risk
B. Concerns regarding applicability
Are there concerns that the index test, its conduct, or interpretation differ from the review question?
Low concern
Reference Standard
A. Risk of Bias
Target condition and reference standard(s)
Is the reference standards likely to correctly classify the target condition?
Yes
Were the reference standard results interpreted without knowledge of the results of the index tests?
Yes
Could the reference standard, its conduct, or its interpretation have introduced bias?
Low risk
B. Concerns regarding applicability
Are there concerns that the target condition as defined by the reference standard does not match the question?
Low concern
Flow and Timing
A. Risk of Bias
Flow and timing
Was there an appropriate interval between index test and reference standard?
Yes
Did all patients receive the same reference standard?
Yes
Were all patients included in the analysis?
Unclear
Could the patient flow have introduced bias?
Unclear risk
Notes
Notes
Chou etal,2021
Patient Selection
A. Risk of Bias
Patient Sampling
Was a consecutive or random sample of patients enrolled?
Unclear
Was a case-control design avoided?
Unclear
Did the study avoid inappropriate exclusions?
Yes
Could the selection of patients have introduced bias?
Unclear risk
B. Concerns regarding applicability
Patient characteristics and setting
Are there concerns that the included patients and setting do not match the review question?
Unclear concern
Index Test
Index tests
All tests
A. Risk of Bias
Were the index test results interpreted without knowledge of the results of the reference standard?
Yes
If a threshold was used, was it pre-specified?
Yes
Could the conduct or interpretation of the index test have introduced bias?
Low risk
B. Concerns regarding applicability
Are there concerns that the index test, its conduct, or interpretation differ from the review question?
Low concern
Reference Standard
A. Risk of Bias
Target condition and reference standard(s)
Is the reference standards likely to correctly classify the target condition?
Yes
Were the reference standard results interpreted without knowledge of the results of the index tests?
Yes
Could the reference standard, its conduct, or its interpretation have introduced bias?
High risk
B. Concerns regarding applicability
Are there concerns that the target condition as defined by the reference standard does not match the question?
High concern
Flow and Timing
A. Risk of Bias
Flow and timing
Was there an appropriate interval between index test and reference standard?
Yes
Did all patients receive the same reference standard?
Yes
Were all patients included in the analysis?
Yes
Could the patient flow have introduced bias?
Low risk
Notes
Notes
Constantinescu et al,2021
Patient Selection
A. Risk of Bias
Patient Sampling
Was a consecutive or random sample of patients enrolled?
Unclear
Was a case-control design avoided?
Yes
Did the study avoid inappropriate exclusions?
Unclear
Could the selection of patients have introduced bias?
High risk
B. Concerns regarding applicability
Patient characteristics and setting
Are there concerns that the included patients and setting do not match the review question?
Unclear concern
Index Test
Index tests
All tests
A. Risk of Bias
Were the index test results interpreted without knowledge of the results of the reference standard?
Yes
If a threshold was used, was it pre-specified?
Yes
Could the conduct or interpretation of the index test have introduced bias?
Low risk
B. Concerns regarding applicability
Are there concerns that the index test, its conduct, or interpretation differ from the review question?
Low concern
Reference Standard
A. Risk of Bias
Target condition and reference standard(s)
Is the reference standards likely to correctly classify the target condition?
Unclear
Were the reference standard results interpreted without knowledge of the results of the index tests?
Unclear
Could the reference standard, its conduct, or its interpretation have introduced bias?
High risk
B. Concerns regarding applicability
Are there concerns that the target condition as defined by the reference standard does not match the question?
High concern
Flow and Timing
A. Risk of Bias
Flow and timing
Was there an appropriate interval between index test and reference standard?
Unclear
Did all patients receive the same reference standard?
Yes
Were all patients included in the analysis?
Yes
Could the patient flow have introduced bias?
Unclear risk
Notes
Notes
Corso et al,2024
Patient Selection
A. Risk of Bias
Patient Sampling
Was a consecutive or random sample of patients enrolled?
Unclear
Was a case-control design avoided?
Yes
Did the study avoid inappropriate exclusions?
Yes
Could the selection of patients have introduced bias?
Unclear risk
B. Concerns regarding applicability
Patient characteristics and setting
Are there concerns that the included patients and setting do not match the review question?
Low concern
Index Test
Index tests
All tests
A. Risk of Bias
Were the index test results interpreted without knowledge of the results of the reference standard?
Yes
If a threshold was used, was it pre-specified?
Yes
Could the conduct or interpretation of the index test have introduced bias?
Low risk
B. Concerns regarding applicability
Are there concerns that the index test, its conduct, or interpretation differ from the review question?
Low concern
Reference Standard
A. Risk of Bias
Target condition and reference standard(s)
Is the reference standards likely to correctly classify the target condition?
Yes
Were the reference standard results interpreted without knowledge of the results of the index tests?
Yes
Could the reference standard, its conduct, or its interpretation have introduced bias?
Low risk
B. Concerns regarding applicability
Are there concerns that the target condition as defined by the reference standard does not match the question?
Low concern
Flow and Timing
A. Risk of Bias
Flow and timing
Was there an appropriate interval between index test and reference standard?
Yes
Did all patients receive the same reference standard?
Yes
Were all patients included in the analysis?
Yes
Could the patient flow have introduced bias?
Low risk
Notes
Notes
Derstine et al,2025
Patient Selection
A. Risk of Bias
Patient Sampling
Was a consecutive or random sample of patients enrolled?
No
Was a case-control design avoided?
Yes
Did the study avoid inappropriate exclusions?
Yes
Could the selection of patients have introduced bias?
High risk
B. Concerns regarding applicability
Patient characteristics and setting
Are there concerns that the included patients and setting do not match the review question?
Low concern
Index Test
Index tests
All tests
A. Risk of Bias
Were the index test results interpreted without knowledge of the results of the reference standard?
Yes
If a threshold was used, was it pre-specified?
Yes
Could the conduct or interpretation of the index test have introduced bias?
Unclear risk
B. Concerns regarding applicability
Are there concerns that the index test, its conduct, or interpretation differ from the review question?
Low concern
Reference Standard
A. Risk of Bias
Target condition and reference standard(s)
Is the reference standards likely to correctly classify the target condition?
Unclear
Were the reference standard results interpreted without knowledge of the results of the index tests?
Yes
Could the reference standard, its conduct, or its interpretation have introduced bias?
Unclear risk
B. Concerns regarding applicability
Are there concerns that the target condition as defined by the reference standard does not match the question?
Unclear concern
Flow and Timing
A. Risk of Bias
Flow and timing
Was there an appropriate interval between index test and reference standard?
Yes
Did all patients receive the same reference standard?
Yes
Were all patients included in the analysis?
Yes
Could the patient flow have introduced bias?
Low risk
Notes
Notes
Destrempes et al,2022
Patient Selection
A. Risk of Bias
Patient Sampling
Was a consecutive or random sample of patients enrolled?
Yes
Was a case-control design avoided?
Yes
Did the study avoid inappropriate exclusions?
Yes
Could the selection of patients have introduced bias?
Low risk
B. Concerns regarding applicability
Patient characteristics and setting
Are there concerns that the included patients and setting do not match the review question?
Low concern
Index Test
Index tests
All tests
A. Risk of Bias
Were the index test results interpreted without knowledge of the results of the reference standard?
Yes
If a threshold was used, was it pre-specified?
Yes
Could the conduct or interpretation of the index test have introduced bias?
Low risk
B. Concerns regarding applicability
Are there concerns that the index test, its conduct, or interpretation differ from the review question?
Low concern
Reference Standard
A. Risk of Bias
Target condition and reference standard(s)
Is the reference standards likely to correctly classify the target condition?
Yes
Were the reference standard results interpreted without knowledge of the results of the index tests?
Yes
Could the reference standard, its conduct, or its interpretation have introduced bias?
Low risk
B. Concerns regarding applicability
Are there concerns that the target condition as defined by the reference standard does not match the question?
Low concern
Flow and Timing
A. Risk of Bias
Flow and timing
Was there an appropriate interval between index test and reference standard?
Yes
Did all patients receive the same reference standard?
Yes
Were all patients included in the analysis?
Yes
Could the patient flow have introduced bias?
Low risk
Notes
Notes
Drazinos et al,2025
Patient Selection
A. Risk of Bias
Patient Sampling
Was a consecutive or random sample of patients enrolled?
Yes
Was a case-control design avoided?
Yes
Did the study avoid inappropriate exclusions?
Yes
Could the selection of patients have introduced bias?
Low risk
B. Concerns regarding applicability
Patient characteristics and setting
Are there concerns that the included patients and setting do not match the review question?
Low concern
Index Test
Index tests
All tests
A. Risk of Bias
Were the index test results interpreted without knowledge of the results of the reference standard?
Yes
If a threshold was used, was it pre-specified?
Yes
Could the conduct or interpretation of the index test have introduced bias?
Low risk
B. Concerns regarding applicability
Are there concerns that the index test, its conduct, or interpretation differ from the review question?
Low concern
Reference Standard
A. Risk of Bias
Target condition and reference standard(s)
Is the reference standards likely to correctly classify the target condition?
Yes
Were the reference standard results interpreted without knowledge of the results of the index tests?
Yes
Could the reference standard, its conduct, or its interpretation have introduced bias?
Low risk
B. Concerns regarding applicability
Are there concerns that the target condition as defined by the reference standard does not match the question?
Low concern
Flow and Timing
A. Risk of Bias
Flow and timing
Was there an appropriate interval between index test and reference standard?
Yes
Did all patients receive the same reference standard?
Yes
Were all patients included in the analysis?
Yes
Could the patient flow have introduced bias?
Low risk
Notes
Notes
Dubois et al,2019
Patient Selection
A. Risk of Bias
Patient Sampling
Was a consecutive or random sample of patients enrolled?
Yes
Was a case-control design avoided?
Yes
Did the study avoid inappropriate exclusions?
Yes
Could the selection of patients have introduced bias?
Low risk
B. Concerns regarding applicability
Patient characteristics and setting
Are there concerns that the included patients and setting do not match the review question?
Low concern
Index Test
Index tests
All tests
A. Risk of Bias
Were the index test results interpreted without knowledge of the results of the reference standard?
Yes
If a threshold was used, was it pre-specified?
Yes
Could the conduct or interpretation of the index test have introduced bias?
Low risk
B. Concerns regarding applicability
Are there concerns that the index test, its conduct, or interpretation differ from the review question?
Low concern
Reference Standard
A. Risk of Bias
Target condition and reference standard(s)
Is the reference standards likely to correctly classify the target condition?
Yes
Were the reference standard results interpreted without knowledge of the results of the index tests?
Yes
Could the reference standard, its conduct, or its interpretation have introduced bias?
Low risk
B. Concerns regarding applicability
Are there concerns that the target condition as defined by the reference standard does not match the question?
Low concern
Flow and Timing
A. Risk of Bias
Flow and timing
Was there an appropriate interval between index test and reference standard?
Yes
Did all patients receive the same reference standard?
Yes
Were all patients included in the analysis?
Yes
Could the patient flow have introduced bias?
Low risk
Notes
Notes
Fernando et al,2021
Patient Selection
A. Risk of Bias
Patient Sampling
Was a consecutive or random sample of patients enrolled?
Unclear
Was a case-control design avoided?
Yes
Did the study avoid inappropriate exclusions?
Yes
Could the selection of patients have introduced bias?
Unclear risk
B. Concerns regarding applicability
Patient characteristics and setting
Are there concerns that the included patients and setting do not match the review question?
Low concern
Index Test
Index tests
All tests
A. Risk of Bias
Were the index test results interpreted without knowledge of the results of the reference standard?
Yes
If a threshold was used, was it pre-specified?
Yes
Could the conduct or interpretation of the index test have introduced bias?
Low risk
B. Concerns regarding applicability
Are there concerns that the index test, its conduct, or interpretation differ from the review question?
Low concern
Reference Standard
A. Risk of Bias
Target condition and reference standard(s)
Is the reference standards likely to correctly classify the target condition?
Yes
Were the reference standard results interpreted without knowledge of the results of the index tests?
Yes
Could the reference standard, its conduct, or its interpretation have introduced bias?
Low risk
B. Concerns regarding applicability
Are there concerns that the target condition as defined by the reference standard does not match the question?
Low concern
Flow and Timing
A. Risk of Bias
Flow and timing
Was there an appropriate interval between index test and reference standard?
Yes
Did all patients receive the same reference standard?
Yes
Were all patients included in the analysis?
Yes
Could the patient flow have introduced bias?
Low risk
Notes
Notes
Ibrahim et al,2023
Patient Selection
A. Risk of Bias
Patient Sampling
Was a consecutive or random sample of patients enrolled?
Yes
Was a case-control design avoided?
Yes
Did the study avoid inappropriate exclusions?
No
Could the selection of patients have introduced bias?
High risk
B. Concerns regarding applicability
Patient characteristics and setting
Are there concerns that the included patients and setting do not match the review question?
Low concern
Index Test
Index tests
All tests
A. Risk of Bias
Were the index test results interpreted without knowledge of the results of the reference standard?
Yes
If a threshold was used, was it pre-specified?
Yes
Could the conduct or interpretation of the index test have introduced bias?
Low risk
B. Concerns regarding applicability
Are there concerns that the index test, its conduct, or interpretation differ from the review question?
Low concern
Reference Standard
A. Risk of Bias
Target condition and reference standard(s)
Is the reference standards likely to correctly classify the target condition?
Unclear
Were the reference standard results interpreted without knowledge of the results of the index tests?
Yes
Could the reference standard, its conduct, or its interpretation have introduced bias?
Unclear risk
B. Concerns regarding applicability
Are there concerns that the target condition as defined by the reference standard does not match the question?
High concern
Flow and Timing
A. Risk of Bias
Flow and timing
Was there an appropriate interval between index test and reference standard?
Yes
Did all patients receive the same reference standard?
Yes
Were all patients included in the analysis?
Yes
Could the patient flow have introduced bias?
Low risk
Notes
Notes
Jeon et.al,2023
Patient Selection
A. Risk of Bias
Patient Sampling
Was a consecutive or random sample of patients enrolled?
Yes
Was a case-control design avoided?
Yes
Did the study avoid inappropriate exclusions?
Yes
Could the selection of patients have introduced bias?
Low risk
B. Concerns regarding applicability
Patient characteristics and setting
Are there concerns that the included patients and setting do not match the review question?
Low concern
Index Test
Index tests
All tests
A. Risk of Bias
Were the index test results interpreted without knowledge of the results of the reference standard?
Yes
If a threshold was used, was it pre-specified?
Yes
Could the conduct or interpretation of the index test have introduced bias?
Low risk
B. Concerns regarding applicability
Are there concerns that the index test, its conduct, or interpretation differ from the review question?
Unclear concern
Reference Standard
A. Risk of Bias
Target condition and reference standard(s)
Is the reference standards likely to correctly classify the target condition?
Yes
Were the reference standard results interpreted without knowledge of the results of the index tests?
Yes
Could the reference standard, its conduct, or its interpretation have introduced bias?
Low risk
B. Concerns regarding applicability
Are there concerns that the target condition as defined by the reference standard does not match the question?
Low concern
Flow and Timing
A. Risk of Bias
Flow and timing
Was there an appropriate interval between index test and reference standard?
Yes
Did all patients receive the same reference standard?
Yes
Were all patients included in the analysis?
Yes
Could the patient flow have introduced bias?
Low risk
Notes
Notes
Jeon et al,2024
Patient Selection
A. Risk of Bias
Patient Sampling
Was a consecutive or random sample of patients enrolled?
Unclear
Was a case-control design avoided?
Yes
Did the study avoid inappropriate exclusions?
Unclear
Could the selection of patients have introduced bias?
High risk
B. Concerns regarding applicability
Patient characteristics and setting
Are there concerns that the included patients and setting do not match the review question?
High concern
Index Test
Index tests
All tests
A. Risk of Bias
Were the index test results interpreted without knowledge of the results of the reference standard?
Yes
If a threshold was used, was it pre-specified?
Yes
Could the conduct or interpretation of the index test have introduced bias?
Low risk
B. Concerns regarding applicability
Are there concerns that the index test, its conduct, or interpretation differ from the review question?
Low concern
Reference Standard
A. Risk of Bias
Target condition and reference standard(s)
Is the reference standards likely to correctly classify the target condition?
Yes
Were the reference standard results interpreted without knowledge of the results of the index tests?
Yes
Could the reference standard, its conduct, or its interpretation have introduced bias?
Low risk
B. Concerns regarding applicability
Are there concerns that the target condition as defined by the reference standard does not match the question?
Low concern
Flow and Timing
A. Risk of Bias
Flow and timing
Was there an appropriate interval between index test and reference standard?
Yes
Did all patients receive the same reference standard?
Yes
Were all patients included in the analysis?
Unclear
Could the patient flow have introduced bias?
Unclear risk
Notes
Notes
Jesper et al,2020
Patient Selection
A. Risk of Bias
Patient Sampling
Was a consecutive or random sample of patients enrolled?
Yes
Was a case-control design avoided?
Yes
Did the study avoid inappropriate exclusions?
Unclear
Could the selection of patients have introduced bias?
Unclear risk
B. Concerns regarding applicability
Patient characteristics and setting
Are there concerns that the included patients and setting do not match the review question?
Low concern
Index Test
Index tests
All tests
A. Risk of Bias
Were the index test results interpreted without knowledge of the results of the reference standard?
Yes
If a threshold was used, was it pre-specified?
Yes
Could the conduct or interpretation of the index test have introduced bias?
Low risk
B. Concerns regarding applicability
Are there concerns that the index test, its conduct, or interpretation differ from the review question?
Low concern
Reference Standard
A. Risk of Bias
Target condition and reference standard(s)
Is the reference standards likely to correctly classify the target condition?
Yes
Were the reference standard results interpreted without knowledge of the results of the index tests?
Yes
Could the reference standard, its conduct, or its interpretation have introduced bias?
Unclear risk
B. Concerns regarding applicability
Are there concerns that the target condition as defined by the reference standard does not match the question?
Low concern
Flow and Timing
A. Risk of Bias
Flow and timing
Was there an appropriate interval between index test and reference standard?
Yes
Did all patients receive the same reference standard?
Yes
Were all patients included in the analysis?
Yes
Could the patient flow have introduced bias?
Low risk
Notes
Notes
Kaffas et al,2025
Patient Selection
A. Risk of Bias
Patient Sampling
Was a consecutive or random sample of patients enrolled?
Yes
Was a case-control design avoided?
Yes
Did the study avoid inappropriate exclusions?
Yes
Could the selection of patients have introduced bias?
Unclear risk
B. Concerns regarding applicability
Patient characteristics and setting
Are there concerns that the included patients and setting do not match the review question?
Low concern
Index Test
Index tests
All tests
A. Risk of Bias
Were the index test results interpreted without knowledge of the results of the reference standard?
Yes
If a threshold was used, was it pre-specified?
Yes
Could the conduct or interpretation of the index test have introduced bias?
Low risk
B. Concerns regarding applicability
Are there concerns that the index test, its conduct, or interpretation differ from the review question?
Low concern
Reference Standard
A. Risk of Bias
Target condition and reference standard(s)
Is the reference standards likely to correctly classify the target condition?
Yes
Were the reference standard results interpreted without knowledge of the results of the index tests?
Yes
Could the reference standard, its conduct, or its interpretation have introduced bias?
Low risk
B. Concerns regarding applicability
Are there concerns that the target condition as defined by the reference standard does not match the question?
Low concern
Flow and Timing
A. Risk of Bias
Flow and timing
Was there an appropriate interval between index test and reference standard?
Yes
Did all patients receive the same reference standard?
Yes
Were all patients included in the analysis?
Yes
Could the patient flow have introduced bias?
Low risk
Notes
Notes
Kim et al,2025
Patient Selection
A. Risk of Bias
Patient Sampling
Was a consecutive or random sample of patients enrolled?
Yes
Was a case-control design avoided?
Yes
Did the study avoid inappropriate exclusions?
Yes
Could the selection of patients have introduced bias?
Low risk
B. Concerns regarding applicability
Patient characteristics and setting
Are there concerns that the included patients and setting do not match the review question?
Low concern
Index Test
Index tests
All tests
A. Risk of Bias
Were the index test results interpreted without knowledge of the results of the reference standard?
Yes
If a threshold was used, was it pre-specified?
Yes
Could the conduct or interpretation of the index test have introduced bias?
Low risk
B. Concerns regarding applicability
Are there concerns that the index test, its conduct, or interpretation differ from the review question?
Low concern
Reference Standard
A. Risk of Bias
Target condition and reference standard(s)
Is the reference standards likely to correctly classify the target condition?
Yes
Were the reference standard results interpreted without knowledge of the results of the index tests?
Yes
Could the reference standard, its conduct, or its interpretation have introduced bias?
Low risk
B. Concerns regarding applicability
Are there concerns that the target condition as defined by the reference standard does not match the question?
Low concern
Flow and Timing
A. Risk of Bias
Flow and timing
Was there an appropriate interval between index test and reference standard?
Yes
Did all patients receive the same reference standard?
Yes
Were all patients included in the analysis?
Yes
Could the patient flow have introduced bias?
Low risk
Notes
Notes
McHenry et al,2020
Patient Selection
A. Risk of Bias
Patient Sampling
Was a consecutive or random sample of patients enrolled?
Yes
Was a case-control design avoided?
Yes
Did the study avoid inappropriate exclusions?
Yes
Could the selection of patients have introduced bias?
Low risk
B. Concerns regarding applicability
Patient characteristics and setting
Are there concerns that the included patients and setting do not match the review question?
Low concern
Index Test
Index tests
All tests
A. Risk of Bias
Were the index test results interpreted without knowledge of the results of the reference standard?
Yes
If a threshold was used, was it pre-specified?
Yes
Could the conduct or interpretation of the index test have introduced bias?
Low risk
B. Concerns regarding applicability
Are there concerns that the index test, its conduct, or interpretation differ from the review question?
Low concern
Reference Standard
A. Risk of Bias
Target condition and reference standard(s)
Is the reference standards likely to correctly classify the target condition?
Yes
Were the reference standard results interpreted without knowledge of the results of the index tests?
Yes
Could the reference standard, its conduct, or its interpretation have introduced bias?
Low risk
B. Concerns regarding applicability
Are there concerns that the target condition as defined by the reference standard does not match the question?
Unclear concern
Flow and Timing
A. Risk of Bias
Flow and timing
Was there an appropriate interval between index test and reference standard?
Unclear
Did all patients receive the same reference standard?
Yes
Were all patients included in the analysis?
Yes
Could the patient flow have introduced bias?
Low risk
Notes
Notes
Neogi et al,2018
Patient Selection
A. Risk of Bias
Patient Sampling
Was a consecutive or random sample of patients enrolled?
No
Was a case-control design avoided?
No
Did the study avoid inappropriate exclusions?
Yes
Could the selection of patients have introduced bias?
High risk
B. Concerns regarding applicability
Patient characteristics and setting
Are there concerns that the included patients and setting do not match the review question?
Low concern
Index Test
Index tests
All tests
A. Risk of Bias
Were the index test results interpreted without knowledge of the results of the reference standard?
Unclear
If a threshold was used, was it pre-specified?
Yes
Could the conduct or interpretation of the index test have introduced bias?
Low risk
B. Concerns regarding applicability
Are there concerns that the index test, its conduct, or interpretation differ from the review question?
High concern
Reference Standard
A. Risk of Bias
Target condition and reference standard(s)
Is the reference standards likely to correctly classify the target condition?
Unclear
Were the reference standard results interpreted without knowledge of the results of the index tests?
Unclear
Could the reference standard, its conduct, or its interpretation have introduced bias?
High risk
B. Concerns regarding applicability
Are there concerns that the target condition as defined by the reference standard does not match the question?
Unclear concern
Flow and Timing
A. Risk of Bias
Flow and timing
Was there an appropriate interval between index test and reference standard?
Yes
Did all patients receive the same reference standard?
Yes
Were all patients included in the analysis?
Yes
Could the patient flow have introduced bias?
Low risk
Notes
Notes
Pickhardt et al,2020
Patient Selection
A. Risk of Bias
Patient Sampling
Was a consecutive or random sample of patients enrolled?
Yes
Was a case-control design avoided?
Yes
Did the study avoid inappropriate exclusions?
Yes
Could the selection of patients have introduced bias?
Low risk
B. Concerns regarding applicability
Patient characteristics and setting
Are there concerns that the included patients and setting do not match the review question?
Low concern
Index Test
Index tests
All tests
A. Risk of Bias
Were the index test results interpreted without knowledge of the results of the reference standard?
Yes
If a threshold was used, was it pre-specified?
Yes
Could the conduct or interpretation of the index test have introduced bias?
Unclear risk
B. Concerns regarding applicability
Are there concerns that the index test, its conduct, or interpretation differ from the review question?
Low concern
Reference Standard
A. Risk of Bias
Target condition and reference standard(s)
Is the reference standards likely to correctly classify the target condition?
Unclear
Were the reference standard results interpreted without knowledge of the results of the index tests?
Yes
Could the reference standard, its conduct, or its interpretation have introduced bias?
Unclear risk
B. Concerns regarding applicability
Are there concerns that the target condition as defined by the reference standard does not match the question?
Unclear concern
Flow and Timing
A. Risk of Bias
Flow and timing
Was there an appropriate interval between index test and reference standard?
Yes
Did all patients receive the same reference standard?
Yes
Were all patients included in the analysis?
Yes
Could the patient flow have introduced bias?
Low risk
Notes
Notes
Piella et al,2024
Patient Selection
A. Risk of Bias
Patient Sampling
Was a consecutive or random sample of patients enrolled?
Yes
Was a case-control design avoided?
No
Did the study avoid inappropriate exclusions?
Yes
Could the selection of patients have introduced bias?
High risk
B. Concerns regarding applicability
Patient characteristics and setting
Are there concerns that the included patients and setting do not match the review question?
High concern
Index Test
Index tests
All tests
A. Risk of Bias
Were the index test results interpreted without knowledge of the results of the reference standard?
Yes
If a threshold was used, was it pre-specified?
Yes
Could the conduct or interpretation of the index test have introduced bias?
Low risk
B. Concerns regarding applicability
Are there concerns that the index test, its conduct, or interpretation differ from the review question?
Low concern
Reference Standard
A. Risk of Bias
Target condition and reference standard(s)
Is the reference standards likely to correctly classify the target condition?
Unclear
Were the reference standard results interpreted without knowledge of the results of the index tests?
Unclear
Could the reference standard, its conduct, or its interpretation have introduced bias?
High risk
B. Concerns regarding applicability
Are there concerns that the target condition as defined by the reference standard does not match the question?
Low concern
Flow and Timing
A. Risk of Bias
Flow and timing
Was there an appropriate interval between index test and reference standard?
Unclear
Did all patients receive the same reference standard?
Yes
Were all patients included in the analysis?
Unclear
Could the patient flow have introduced bias?
High risk
Notes
Notes
Podder et al,2023
Patient Selection
A. Risk of Bias
Patient Sampling
Was a consecutive or random sample of patients enrolled?
Unclear
Was a case-control design avoided?
No
Did the study avoid inappropriate exclusions?
Yes
Could the selection of patients have introduced bias?
High risk
B. Concerns regarding applicability
Patient characteristics and setting
Are there concerns that the included patients and setting do not match the review question?
High concern
Index Test
Index tests
All tests
A. Risk of Bias
Were the index test results interpreted without knowledge of the results of the reference standard?
Yes
If a threshold was used, was it pre-specified?
Yes
Could the conduct or interpretation of the index test have introduced bias?
Low risk
B. Concerns regarding applicability
Are there concerns that the index test, its conduct, or interpretation differ from the review question?
Low concern
Reference Standard
A. Risk of Bias
Target condition and reference standard(s)
Is the reference standards likely to correctly classify the target condition?
Yes
Were the reference standard results interpreted without knowledge of the results of the index tests?
Yes
Could the reference standard, its conduct, or its interpretation have introduced bias?
Unclear risk
B. Concerns regarding applicability
Are there concerns that the target condition as defined by the reference standard does not match the question?
Low concern
Flow and Timing
A. Risk of Bias
Flow and timing
Was there an appropriate interval between index test and reference standard?
Unclear
Did all patients receive the same reference standard?
Yes
Were all patients included in the analysis?
Yes
Could the patient flow have introduced bias?
Unclear risk
Notes
Notes
Rhyou et al,2021
Patient Selection
A. Risk of Bias
Patient Sampling
Was a consecutive or random sample of patients enrolled?
Unclear
Was a case-control design avoided?
Unclear
Did the study avoid inappropriate exclusions?
Yes
Could the selection of patients have introduced bias?
High risk
B. Concerns regarding applicability
Patient characteristics and setting
Are there concerns that the included patients and setting do not match the review question?
Low concern
Index Test
Index tests
All tests
A. Risk of Bias
Were the index test results interpreted without knowledge of the results of the reference standard?
Yes
If a threshold was used, was it pre-specified?
Yes
Could the conduct or interpretation of the index test have introduced bias?
Low risk
B. Concerns regarding applicability
Are there concerns that the index test, its conduct, or interpretation differ from the review question?
Low concern
Reference Standard
A. Risk of Bias
Target condition and reference standard(s)
Is the reference standards likely to correctly classify the target condition?
Unclear
Were the reference standard results interpreted without knowledge of the results of the index tests?
Unclear
Could the reference standard, its conduct, or its interpretation have introduced bias?
High risk
B. Concerns regarding applicability
Are there concerns that the target condition as defined by the reference standard does not match the question?
Low concern
Flow and Timing
A. Risk of Bias
Flow and timing
Was there an appropriate interval between index test and reference standard?
Yes
Did all patients receive the same reference standard?
Yes
Were all patients included in the analysis?
Yes
Could the patient flow have introduced bias?
Low risk
Notes
Notes
Roy et al,2021
Patient Selection
A. Risk of Bias
Patient Sampling
Was a consecutive or random sample of patients enrolled?
Yes
Was a case-control design avoided?
Yes
Did the study avoid inappropriate exclusions?
Yes
Could the selection of patients have introduced bias?
Low risk
B. Concerns regarding applicability
Patient characteristics and setting
Are there concerns that the included patients and setting do not match the review question?
Low concern
Index Test
Index tests
All tests
A. Risk of Bias
Were the index test results interpreted without knowledge of the results of the reference standard?
Yes
If a threshold was used, was it pre-specified?
Yes
Could the conduct or interpretation of the index test have introduced bias?
Low risk
B. Concerns regarding applicability
Are there concerns that the index test, its conduct, or interpretation differ from the review question?
Low concern
Reference Standard
A. Risk of Bias
Target condition and reference standard(s)
Is the reference standards likely to correctly classify the target condition?
Yes
Were the reference standard results interpreted without knowledge of the results of the index tests?
Yes
Could the reference standard, its conduct, or its interpretation have introduced bias?
Low risk
B. Concerns regarding applicability
Are there concerns that the target condition as defined by the reference standard does not match the question?
Low concern
Flow and Timing
A. Risk of Bias
Flow and timing
Was there an appropriate interval between index test and reference standard?
Yes
Did all patients receive the same reference standard?
Yes
Were all patients included in the analysis?
Yes
Could the patient flow have introduced bias?
Unclear risk
Notes
Notes
Shi et al,2019
Patient Selection
A. Risk of Bias
Patient Sampling
Was a consecutive or random sample of patients enrolled?
Yes
Was a case-control design avoided?
Yes
Did the study avoid inappropriate exclusions?
Yes
Could the selection of patients have introduced bias?
Low risk
B. Concerns regarding applicability
Patient characteristics and setting
Are there concerns that the included patients and setting do not match the review question?
Low concern
Index Test
Index tests
All tests
A. Risk of Bias
Were the index test results interpreted without knowledge of the results of the reference standard?
Yes
If a threshold was used, was it pre-specified?
Yes
Could the conduct or interpretation of the index test have introduced bias?
Low risk
B. Concerns regarding applicability
Are there concerns that the index test, its conduct, or interpretation differ from the review question?
Low concern
Reference Standard
A. Risk of Bias
Target condition and reference standard(s)
Is the reference standards likely to correctly classify the target condition?
Yes
Were the reference standard results interpreted without knowledge of the results of the index tests?
Yes
Could the reference standard, its conduct, or its interpretation have introduced bias?
Low risk
B. Concerns regarding applicability
Are there concerns that the target condition as defined by the reference standard does not match the question?
Low concern
Flow and Timing
A. Risk of Bias
Flow and timing
Was there an appropriate interval between index test and reference standard?
Yes
Did all patients receive the same reference standard?
Yes
Were all patients included in the analysis?
Unclear
Could the patient flow have introduced bias?
Unclear risk
Notes
Notes
Sun et al,2020
Patient Selection
A. Risk of Bias
Patient Sampling
Was a consecutive or random sample of patients enrolled?
Yes
Was a case-control design avoided?
Yes
Did the study avoid inappropriate exclusions?
Yes
Could the selection of patients have introduced bias?
Low risk
B. Concerns regarding applicability
Patient characteristics and setting
Are there concerns that the included patients and setting do not match the review question?
Low concern
Index Test
Index tests
All tests
A. Risk of Bias
Were the index test results interpreted without knowledge of the results of the reference standard?
Yes
If a threshold was used, was it pre-specified?
Yes
Could the conduct or interpretation of the index test have introduced bias?
Low risk
B. Concerns regarding applicability
Are there concerns that the index test, its conduct, or interpretation differ from the review question?
Low concern
Reference Standard
A. Risk of Bias
Target condition and reference standard(s)
Is the reference standards likely to correctly classify the target condition?
Yes
Were the reference standard results interpreted without knowledge of the results of the index tests?
Yes
Could the reference standard, its conduct, or its interpretation have introduced bias?
Low risk
B. Concerns regarding applicability
Are there concerns that the target condition as defined by the reference standard does not match the question?
Low concern
Flow and Timing
A. Risk of Bias
Flow and timing
Was there an appropriate interval between index test and reference standard?
Yes
Did all patients receive the same reference standard?
Yes
Were all patients included in the analysis?
Yes
Could the patient flow have introduced bias?
Low risk
Notes
Notes
Torgersen et al,2024
Patient Selection
A. Risk of Bias
Patient Sampling
Was a consecutive or random sample of patients enrolled?
Unclear
Was a case-control design avoided?
Yes
Did the study avoid inappropriate exclusions?
Yes
Could the selection of patients have introduced bias?
Unclear risk
B. Concerns regarding applicability
Patient characteristics and setting
Are there concerns that the included patients and setting do not match the review question?
Unclear concern
Index Test
Index tests
All tests
A. Risk of Bias
Were the index test results interpreted without knowledge of the results of the reference standard?
Yes
If a threshold was used, was it pre-specified?
Yes
Could the conduct or interpretation of the index test have introduced bias?
Low risk
B. Concerns regarding applicability
Are there concerns that the index test, its conduct, or interpretation differ from the review question?
Low concern
Reference Standard
A. Risk of Bias
Target condition and reference standard(s)
Is the reference standards likely to correctly classify the target condition?
Yes
Were the reference standard results interpreted without knowledge of the results of the index tests?
Yes
Could the reference standard, its conduct, or its interpretation have introduced bias?
Low risk
B. Concerns regarding applicability
Are there concerns that the target condition as defined by the reference standard does not match the question?
Low concern
Flow and Timing
A. Risk of Bias
Flow and timing
Was there an appropriate interval between index test and reference standard?
Yes
Did all patients receive the same reference standard?
Yes
Were all patients included in the analysis?
Yes
Could the patient flow have introduced bias?
Unclear risk
Notes
Notes
Wang et al,2023
Patient Selection
A. Risk of Bias
Patient Sampling
Was a consecutive or random sample of patients enrolled?
Unclear
Was a case-control design avoided?
Yes
Did the study avoid inappropriate exclusions?
Unclear
Could the selection of patients have introduced bias?
Unclear risk
B. Concerns regarding applicability
Patient characteristics and setting
Are there concerns that the included patients and setting do not match the review question?
Unclear concern
Index Test
Index tests
All tests
A. Risk of Bias
Were the index test results interpreted without knowledge of the results of the reference standard?
Yes
If a threshold was used, was it pre-specified?
Yes
Could the conduct or interpretation of the index test have introduced bias?
Low risk
B. Concerns regarding applicability
Are there concerns that the index test, its conduct, or interpretation differ from the review question?
Unclear concern
Reference Standard
A. Risk of Bias
Target condition and reference standard(s)
Is the reference standards likely to correctly classify the target condition?
Unclear
Were the reference standard results interpreted without knowledge of the results of the index tests?
Yes
Could the reference standard, its conduct, or its interpretation have introduced bias?
Unclear risk
B. Concerns regarding applicability
Are there concerns that the target condition as defined by the reference standard does not match the question?
Unclear concern
Flow and Timing
A. Risk of Bias
Flow and timing
Was there an appropriate interval between index test and reference standard?
Yes
Did all patients receive the same reference standard?
Yes
Were all patients included in the analysis?
Yes
Could the patient flow have introduced bias?
Unclear risk
Notes
Notes
Wu et al，2023
Patient Selection
A. Risk of Bias
Patient Sampling
Was a consecutive or random sample of patients enrolled?
Yes
Was a case-control design avoided?
Yes
Did the study avoid inappropriate exclusions?
Yes
Could the selection of patients have introduced bias?
Low risk
B. Concerns regarding applicability
Patient characteristics and setting
Are there concerns that the included patients and setting do not match the review question?
Low concern
Index Test
Index tests
All tests
A. Risk of Bias
Were the index test results interpreted without knowledge of the results of the reference standard?
Yes
If a threshold was used, was it pre-specified?
Yes
Could the conduct or interpretation of the index test have introduced bias?
Low risk
B. Concerns regarding applicability
Are there concerns that the index test, its conduct, or interpretation differ from the review question?
Low concern
Reference Standard
A. Risk of Bias
Target condition and reference standard(s)
Is the reference standards likely to correctly classify the target condition?
Yes
Were the reference standard results interpreted without knowledge of the results of the index tests?
Yes
Could the reference standard, its conduct, or its interpretation have introduced bias?
Low risk
B. Concerns regarding applicability
Are there concerns that the target condition as defined by the reference standard does not match the question?
Low concern
Flow and Timing
A. Risk of Bias
Flow and timing
Was there an appropriate interval between index test and reference standard?
Yes
Did all patients receive the same reference standard?
Yes
Were all patients included in the analysis?
Unclear
Could the patient flow have introduced bias?
Unclear risk
Notes
Notes
Yang et.a,2022
Patient Selection
A. Risk of Bias
Patient Sampling
Was a consecutive or random sample of patients enrolled?
No
Was a case-control design avoided?
Yes
Did the study avoid inappropriate exclusions?
Yes
Could the selection of patients have introduced bias?
High risk
B. Concerns regarding applicability
Patient characteristics and setting
Are there concerns that the included patients and setting do not match the review question?
Low concern
Index Test
Index tests
All tests
A. Risk of Bias
Were the index test results interpreted without knowledge of the results of the reference standard?
Yes
If a threshold was used, was it pre-specified?
Yes
Could the conduct or interpretation of the index test have introduced bias?
High risk
B. Concerns regarding applicability
Are there concerns that the index test, its conduct, or interpretation differ from the review question?
Low concern
Reference Standard
A. Risk of Bias
Target condition and reference standard(s)
Is the reference standards likely to correctly classify the target condition?
Yes
Were the reference standard results interpreted without knowledge of the results of the index tests?
Yes
Could the reference standard, its conduct, or its interpretation have introduced bias?
Low risk
B. Concerns regarding applicability
Are there concerns that the target condition as defined by the reference standard does not match the question?
Low concern
Flow and Timing
A. Risk of Bias
Flow and timing
Was there an appropriate interval between index test and reference standard?
Yes
Did all patients receive the same reference standard?
Yes
Were all patients included in the analysis?
Unclear
Could the patient flow have introduced bias?
Unclear risk
Notes
Notes
Yao et al,2023
Patient Selection
A. Risk of Bias
Patient Sampling
Was a consecutive or random sample of patients enrolled?
Yes
Was a case-control design avoided?
Yes
Did the study avoid inappropriate exclusions?
No
Could the selection of patients have introduced bias?
High risk
B. Concerns regarding applicability
Patient characteristics and setting
Are there concerns that the included patients and setting do not match the review question?
Unclear concern
Index Test
Index tests
All tests
A. Risk of Bias
Were the index test results interpreted without knowledge of the results of the reference standard?
Yes
If a threshold was used, was it pre-specified?
Yes
Could the conduct or interpretation of the index test have introduced bias?
Unclear risk
B. Concerns regarding applicability
Are there concerns that the index test, its conduct, or interpretation differ from the review question?
Unclear concern
Reference Standard
A. Risk of Bias
Target condition and reference standard(s)
Is the reference standards likely to correctly classify the target condition?
Unclear
Were the reference standard results interpreted without knowledge of the results of the index tests?
Yes
Could the reference standard, its conduct, or its interpretation have introduced bias?
Unclear risk
B. Concerns regarding applicability
Are there concerns that the target condition as defined by the reference standard does not match the question?
Unclear concern
Flow and Timing
A. Risk of Bias
Flow and timing
Was there an appropriate interval between index test and reference standard?
Unclear
Did all patients receive the same reference standard?
Yes
Were all patients included in the analysis?
Yes
Could the patient flow have introduced bias?
Unclear risk
Notes
Notes
Yoo et al,2024
Patient Selection
A. Risk of Bias
Patient Sampling
Was a consecutive or random sample of patients enrolled?
Unclear
Was a case-control design avoided?
Yes
Did the study avoid inappropriate exclusions?
Unclear
Could the selection of patients have introduced bias?
High risk
B. Concerns regarding applicability
Patient characteristics and setting
Are there concerns that the included patients and setting do not match the review question?
High concern
Index Test
Index tests
All tests
A. Risk of Bias
Were the index test results interpreted without knowledge of the results of the reference standard?
Yes
If a threshold was used, was it pre-specified?
Yes
Could the conduct or interpretation of the index test have introduced bias?
Low risk
B. Concerns regarding applicability
Are there concerns that the index test, its conduct, or interpretation differ from the review question?
Low concern
Reference Standard
A. Risk of Bias
Target condition and reference standard(s)
Is the reference standards likely to correctly classify the target condition?
Yes
Were the reference standard results interpreted without knowledge of the results of the index tests?
Yes
Could the reference standard, its conduct, or its interpretation have introduced bias?
Unclear risk
B. Concerns regarding applicability
Are there concerns that the target condition as defined by the reference standard does not match the question?
Low concern
Flow and Timing
A. Risk of Bias
Flow and timing
Was there an appropriate interval between index test and reference standard?
Yes
Did all patients receive the same reference standard?
Yes
Were all patients included in the analysis?
Unclear
Could the patient flow have introduced bias?
Unclear risk
Notes
Notes
Zhang et al,2024
Patient Selection
A. Risk of Bias
Patient Sampling
Was a consecutive or random sample of patients enrolled?
Unclear
Was a case-control design avoided?
Yes
Did the study avoid inappropriate exclusions?
Unclear
Could the selection of patients have introduced bias?
High risk
B. Concerns regarding applicability
Patient characteristics and setting
Are there concerns that the included patients and setting do not match the review question?
High concern
Index Test
Index tests
All tests
A. Risk of Bias
Were the index test results interpreted without knowledge of the results of the reference standard?
Yes
If a threshold was used, was it pre-specified?
Yes
Could the conduct or interpretation of the index test have introduced bias?
Low risk
B. Concerns regarding applicability
Are there concerns that the index test, its conduct, or interpretation differ from the review question?
Low concern
Reference Standard
A. Risk of Bias
Target condition and reference standard(s)
Is the reference standards likely to correctly classify the target condition?
Unclear
Were the reference standard results interpreted without knowledge of the results of the index tests?
Unclear
Could the reference standard, its conduct, or its interpretation have introduced bias?
High risk
B. Concerns regarding applicability
Are there concerns that the target condition as defined by the reference standard does not match the question?
Unclear concern
Flow and Timing
A. Risk of Bias
Flow and timing
Was there an appropriate interval between index test and reference standard?
Unclear
Did all patients receive the same reference standard?
Yes
Were all patients included in the analysis?
Yes
Could the patient flow have introduced bias?
Unclear risk
Notes
Notes
Zhang et al,2025
Patient Selection
A. Risk of Bias
Patient Sampling
Was a consecutive or random sample of patients enrolled?
Yes
Was a case-control design avoided?
Yes
Did the study avoid inappropriate exclusions?
Yes
Could the selection of patients have introduced bias?
Low risk
B. Concerns regarding applicability
Patient characteristics and setting
Are there concerns that the included patients and setting do not match the review question?
Low concern
Index Test
Index tests
All tests
A. Risk of Bias
Were the index test results interpreted without knowledge of the results of the reference standard?
Yes
If a threshold was used, was it pre-specified?
Yes
Could the conduct or interpretation of the index test have introduced bias?
Low risk
B. Concerns regarding applicability
Are there concerns that the index test, its conduct, or interpretation differ from the review question?
Low concern
Reference Standard
A. Risk of Bias
Target condition and reference standard(s)
Is the reference standards likely to correctly classify the target condition?
Yes
Were the reference standard results interpreted without knowledge of the results of the index tests?
Yes
Could the reference standard, its conduct, or its interpretation have introduced bias?
Unclear risk
B. Concerns regarding applicability
Are there concerns that the target condition as defined by the reference standard does not match the question?
Low concern
Flow and Timing
A. Risk of Bias
Flow and timing
Was there an appropriate interval between index test and reference standard?
Yes
Did all patients receive the same reference standard?
Yes
Were all patients included in the analysis?
Yes
Could the patient flow have introduced bias?
Low risk
Notes
Notes
Footnotes
Characteristics of excluded studies

## Sheet: Sheet2
Patients (setting, intended use of index test, presentation, prior testing):Hepatic Steatosis Index test(s):DL/ML Reference standard and target condition:Ultrasound,Pathological analysis of liver biopsies or recognised imaging biomarkers such as proton density fat fraction (MRI-PDFF). Patients suspected or known to have hepatic steatosis undergo assessment following clinical or imaging investigat…
Studies (Authors，year)	PATIENT SELECTION - A. Risk of Bias				PATIENT SELECTION - B. Concerns regarding applicability	INDEX TEST(S)-A. Risk of Bias			INDEX TEST(S)- B. Concerns regarding applicability	REFERENCE STANDARD - A. Risk of Bias			REFERENCE STANDARD - B. Concerns regarding applicability	FLOW AND TIMING - A. Risk of Bias
	Was a consecutive or random sample of patients enrolled?	Was a case-control design avoided?	Did the study avoid inappropriate exclusions?	Could the selection of patients have introduced bias?	Are there concerns that the included patients and setting do not match the review question?	Were the index test results interpreted without knowledge of the results of the reference standard?	If a threshold was used, was it pre-specified?	Could the conduct or interpretation of the index test have introduced bias?	Are there concerns that the index test, its conduct, or interpretation differ from the review question?	Is the reference standards likely to correctly classify the target condition?	Were the reference standard results interpreted without knowledge of the results of the index tests?	Could the reference standard, its conduct, or its interpretation have introduced bias?	Are there concerns that the target condition as defined by the reference standard does not match the question?	Was there an appropriate interval between index test and reference standard?	Did all patients receive the same reference standard?	Were all patients included in the analysis?	Could the patient flow have introduced bias?
Acharya et al, 2016	Unclear	No	Yes	High risk	Low concern	Yes	Yes	Low risk	Low concern	Unclear	Yes	Unclear risk	Low concern	Unclear	Yes	Yes	Low risk
Alshagathrh et al, 2023	No	Yes	Yes	High risk	Low concern	Yes	Yes	Low risk	Low concern	Yes	Yes	Unclear risk	Unclear concern	Yes	Yes	Yes	Low risk
Byra et al, 2018	Yes	Yes	No	High risk	Unclear	Yes	Yes	Low risk	Low concern	Yes	Yes	Low risk	Low concern	Yes	Yes	Yes	Low risk
Chen et al, 2020	Yes	Yes	Yes	Unclear risk	Low concern	Yes	Yes	Low risk	Low concern	Yes	Yes	Low risk	Low concern	Yes	Yes	Yes	Low risk
Cherchi et al, 2021	Unclear	Yes	Unclear	High risk	High concern	Unclear	Unclear	High risk	Low concern	Yes	Yes	Low risk	Low concern	Yes	Yes	Unclear	Unclear risk
Chou et al, 2021	Unclear	Unclear	Yes	Unclear risk	Unclear	Yes	Yes	Low risk	Low concern	Yes	Yes	High risk	High concern	Yes	Yes	Yes	Low risk
Constantinescu et al, 2021	Unclear	Yes	Unclear	High risk	Unclear	Yes	Yes	Low risk	Low concern	Unclear	Unclear	High risk	High concern	Unclear	Yes	Yes	Unclear risk
Corso et al, 2024	Unclear	Yes	Yes	Unclear risk	Low concern	Yes	Yes	Low risk	Low concern	Yes	Yes	Low risk	Low concern	Yes	Yes	Yes	Low risk
Derstine et al, 2025	No	Yes	Yes	High risk	Low concern	Yes	Yes	Unclear	Low concern	Unclear	Yes	Unclear risk	Unclear concern	Yes	Yes	Yes	Low risk
Destrempes et al, 2022	Yes	Yes	Yes	Low risk	Low concern	Yes	Yes	Low risk	Low concern	Yes	Yes	Low risk	Low concern	Yes	Yes	Yes	Low risk
Drazinos et al, 2025	Yes	Yes	Yes	Low risk	Low concern	Yes	Yes	Low risk	Low concern	Yes	Yes	Low risk	Low concern	Yes	Yes	Yes	Low risk
Dubois et al, 2019	Yes	Yes	Yes	Low risk	Low concern	Yes	Yes	Low risk	Low concern	Yes	Yes	Low risk	Low concern	Yes	Yes	Yes	Low risk
Fernando et al, 2021	Unclear	Yes	Yes	Unclear risk	Low concern	Yes	Yes	Low risk	Low concern	Yes	Yes	Low risk	Low concern	Yes	Yes	Yes	Low risk
Ibrahim et al, 2023	Yes	Yes	No	High risk	Low concern	Yes	Yes	Low risk	Low concern	Unclear	Yes	Unclear risk	High concern	Yes	Yes	Yes	Low risk
Jeon et al, 2023	Yes	Yes	Yes	Low risk	Low concern	Yes	Yes	Low risk	Unclear	Yes	Yes	Low risk	Low concern	Yes	Yes	Yes	Low risk
Jeon et al, 2024	Unclear	Yes	Unclear	High risk	High concern	Yes	Yes	Low risk	Low concern	Yes	Yes	Low risk	Low concern	Yes	Yes	Unclear	Unclear risk
Jesper et al, 2020	Yes	Yes	Unclear	Unclear risk	Low concern	Yes	Yes	Low risk	Low concern	Yes	Yes	Unclear risk	Low concern	Yes	Yes	Yes	Low risk
Kaffas et al, 2025	Yes	Yes	Yes	Unclear risk	Low concern	Yes	Yes	Low risk	Low concern	Yes	Yes	Low risk	Low concern	Yes	Yes	Yes	Low risk
Kim et al, 2025	Yes	Yes	Yes	Low risk	Low concern	Yes	Yes	Low risk	Low concern	Yes	Yes	Low risk	Low concern	Yes	Yes	Yes	Low risk
McHenry et al, 2020	Yes	Yes	Yes	Low risk	Low concern	Yes	Yes	Low risk	Low concern	Yes	Yes	Low risk	Unclear concern	Unclear	Yes	Yes	Low risk
Neogi et al, 2018	No	No	Yes	High risk	Low concern	Unclear	Yes	Low risk	High concern	Unclear	Unclear	High risk	Unclear concern	Yes	Yes	Yes	Low risk
Pickhardt et al, 2020	Yes	Yes	Yes	Low risk	Low concern	Yes	Yes	Unclear	Low concern	Unclear	Yes	Unclear risk	Unclear concern	Yes	Yes	Yes	Low risk
Piella et al, 2024	Yes	No	Yes	High risk	High concern	Yes	Yes	Low risk	Low concern	Unclear	Unclear	High risk	Low concern	Unclear	Yes	Unclear	High risk
Podder et al, 2023	Unclear	No	Yes	High risk	High concern	Yes	Yes	Low risk	Low concern	Yes	Yes	Unclear risk	Low concern	Unclear	Yes	Yes	Unclear risk
Rhyou et al, 2021	Unclear	Unclear	Yes	High risk	Low concern	Yes	Yes	Low risk	Low concern	Unclear	Unclear	High risk	Low concern	Yes	Yes	Yes	Low risk
Roy et al, 2021	Yes	Yes	Yes	Low risk	Low concern	Yes	Yes	Low risk	Low concern	Yes	Yes	Low risk	Low concern	Yes	Yes	Yes	Unclear risk
Shi et al, 2019	Yes	Yes	Yes	Low risk	Low concern	Yes	Yes	Low risk	Low concern	Yes	Yes	Low risk	Low concern	Yes	Yes	Unclear	Unclear risk
Sun et al, 2020	Yes	Yes	Yes	Low risk	Low concern	Yes	Yes	Low risk	Low concern	Yes	Yes	Low risk	Low concern	Yes	Yes	Yes	Low risk
Torgersen et al, 2024	Unclear	Yes	Yes	Unclear risk	Unclear	Yes	Yes	Low risk	Low concern	Yes	Yes	Low risk	Low concern	Yes	Yes	Yes	Unclear risk
Wang et al, 2023	Unclear	Yes	Unclear	Unclear risk	Unclear	Yes	Yes	Low risk	Unclear	Unclear	Yes	Unclear risk	Unclear concern	Yes	Yes	Yes	Unclear risk
Wu et al, 2023	Yes	Yes	Yes	Low risk	Low concern	Yes	Yes	Low risk	Low concern	Yes	Yes	Low risk	Low concern	Yes	Yes	Unclear	Unclear risk
Yang et al, 2022	No	Yes	Yes	High risk	Low concern	Yes	Yes	High risk	Low concern	Yes	Yes	Low risk	Low concern	Yes	Yes	Unclear	Unclear risk
Yao et al, 2023	Yes	Yes	No	High risk	Unclear	Yes	Yes	Unclear	Unclear	Unclear	Yes	Unclear risk	Unclear concern	Unclear	Yes	Yes	Unclear risk
Yoo et al, 2024	Unclear	Yes	Unclear	High risk	High concern	Yes	Yes	Low risk	Low concern	Yes	Yes	Unclear risk	Low concern	Yes	Yes	Unclear	Unclear risk
Zhang et al, 2024	Unclear	Yes	Unclear	High risk	High concern	Yes	Yes	Low risk	Low concern	Unclear	Unclear	High risk	Unclear concern	Unclear	Yes	Yes	Unclear risk
Zhang et al, 2025	Yes	Yes	Yes	Low risk	Low concern	Yes	Yes	Low risk	Low concern	Yes	Yes	Unclear risk	Low concern	Yes	Yes	Yes	Low risk
